# Supplementary material for: Spatial Ecology of an Arboreal Iguana (Oplurus cyclurus) in a Treeless Landscape
Source: Animals (Basel). 2023 Oct 13;13(20):3198. doi: 10.3390/ani13203198 (PMC10603757; doi:10.3390/ani13203198)
Supplement: Supplementary file 1 [file animals-13-03198-s001.zip]

Archive with 1 entries (1 files):
- animals-2512424-supplementary.pdf
